# Supplementary material for: Carbapenem Resistant Aeromonas hydrophila Carrying blacphA7 Isolated From Two Solid Organ Transplant Patients
Source: Front Cell Infect Microbiol. 2020 Oct 26;10:563482. doi: 10.3389/fcimb.2020.563482 (PMC7649429; doi:10.3389/fcimb.2020.563482)
Supplement: Supplementary file 3 [file Data_Sheet_3.xlsx]

## Sheet: B-2 Plasmid 1 Annotation
Name	Type	Minimum	Maximum	Length	Direction
Abort lactococcal phage infection AbiTii gene	gene	76420	77322	903	reverse
Abort lactococcal phage infection AbiTii gene	gene	72937	73833	897	reverse
Abort lactococcal phage infection AbiTii gene	gene	80347	81243	897	reverse
Abort lactococcal phage infection AbiTii gene	gene	70239	71129	891	reverse
Abort lactococcal phage infection AbiTii gene	gene	82434	82736	303	reverse
Adenine-specific methyltransferase (EC 2.1.1.72) gene	gene	53031	53675	645	reverse
Aerotaxis sensor receptor protein gene	gene	122627	123502	876	forward
Aminoglycoside 3'-phosphotransferase (EC 2.7.1.95) gene	gene	111888	112703	816	forward
Beta-lactamase (EC 3.5.2.6) gene	gene	105620	106486	867	forward
Chromate transport protein ChrA gene	gene	96365	97570	1206	forward
Chromosome (plasmid) partitioning protein ParB gene	gene	55000	56445	1446	reverse
conserved hypothetical protein gene	gene	69740	70099	360	reverse
D-beta-hydroxybutyrate dehydrogenase (EC 1.1.1.30) gene	gene	107529	108431	903	forward
DeoR family transcriptional regulator probably related to glycerate, glycolaldehyde metabolism gene	gene	106507	107268	762	reverse
Dihydrofolate reductase (EC 1.5.1.3) gene	gene	91511	92008	498	forward
Dihydropteroate synthase type-2 (EC 2.5.1.15) @ Sulfonamide resistance protein gene	gene	93712	94551	840	forward
DNA-binding protein H-NS gene	gene	64683	65090	408	forward
Error-prone repair protein UmuD gene	gene	74624	75046	423	forward
Error-prone, lesion bypass DNA polymerase V (UmuC) gene	gene	75043	76323	1281	forward
Ethidium bromide-methyl viologen resistance protein EmrE gene	gene	93371	93718	348	forward
FIG00732096: hypothetical protein gene	gene	105068	105328	261	reverse
FIG00905474: hypothetical protein gene	gene	2356	3270	915	reverse
gene	gene	47907	50090	2184	reverse
gene	gene	34775	36172	1398	forward
gene	gene	11057	12178	1122	reverse
gene	gene	29724	30650	927	forward
gene	gene	77531	78457	927	reverse
gene	gene	101189	102094	906	reverse
gene	gene	18309	19175	867	forward
gene	gene	33518	34384	867	forward
gene	gene	81550	82359	810	forward
gene	gene	15907	16695	789	forward
gene	gene	6672	7448	777	reverse
gene	gene	12193	12918	726	reverse
gene	gene	61071	61727	657	forward
gene	gene	96	719	624	reverse
gene	gene	28113	28706	594	forward
gene	gene	99370	99954	585	reverse
gene	gene	15353	15910	558	forward
gene	gene	51776	52327	552	reverse
gene	gene	8235	8747	513	reverse
gene	gene	25861	26367	507	reverse
gene	gene	10524	11024	501	reverse
gene	gene	50080	50574	495	reverse
gene	gene	27659	28138	480	forward
gene	gene	14063	14530	468	forward
gene	gene	59520	59981	462	reverse
gene	gene	24998	25456	459	reverse
gene	gene	63076	63510	435	forward
gene	gene	27231	27662	432	forward
gene	gene	58209	58634	426	reverse
gene	gene	67625	68035	411	forward
gene	gene	40801	41202	402	reverse
gene	gene	68066	68461	396	forward
gene	gene	59103	59486	384	reverse
gene	gene	860	1213	354	reverse
gene	gene	1228	1560	333	reverse
gene	gene	68596	68916	321	reverse
gene	gene	65399	65695	297	reverse
gene	gene	15052	15345	294	forward
gene	gene	22291	22578	288	forward
gene	gene	78638	78922	285	reverse
gene	gene	1557	1838	282	reverse
gene	gene	2097	2369	273	reverse
gene	gene	57798	58067	270	reverse
gene	gene	42947	43204	258	forward
gene	gene	42173	42424	252	forward
gene	gene	61742	61984	243	forward
gene	gene	7929	8165	237	reverse
gene	gene	79191	79427	237	reverse
gene	gene	53714	53947	234	forward
gene	gene	52791	53021	231	reverse
gene	gene	54550	54780	231	forward
gene	gene	42620	42844	225	reverse
gene	gene	43961	44185	225	reverse
gene	gene	60594	60815	222	reverse
gene	gene	26924	27142	219	reverse
gene	gene	66947	67153	207	reverse
gene	gene	41310	41513	204	reverse
gene	gene	50987	51184	198	forward
gene	gene	7572	7760	189	forward
gene	gene	72648	72836	189	forward
gene	gene	99068	99256	189	reverse
gene	gene	81263	81439	177	forward
gene	gene	54378	54551	174	reverse
gene	gene	54125	54295	171	reverse
gene	gene	44218	44376	159	reverse
gene	gene	69122	69280	159	forward
gene	gene	5544	5699	156	reverse
gene	gene	6511	6666	156	forward
gene	gene	60333	60482	150	reverse
gene	gene	78495	78641	147	forward
gene	gene	26367	26507	141	reverse
gene	gene	107351	107491	141	forward
gene	gene	71161	71298	138	reverse
gene	gene	110890	111027	138	reverse
gene	gene	25742	25873	132	reverse
gene	gene	26630	26761	132	forward
gene	gene	8817	8945	129	forward
gene	gene	58064	58192	129	reverse
gene	gene	84921	85043	123	forward
gene	gene	94992	95114	123	forward
gene	gene	122348	122470	123	reverse
gene	gene	7783	7902	120	reverse
gene	gene	9011	9124	114	reverse
gene	gene	92257	92370	114	reverse
gene	gene	23293	23391	99	forward
gene	gene	115566	115664	99	forward
gene	gene	117028	117126	99	reverse
hypothetical protein gene	gene	36181	40767	4587	forward
hypothetical protein gene	gene	44454	47903	3450	reverse
hypothetical protein gene	gene	16705	18297	1593	forward
hypothetical protein gene	gene	9150	10511	1362	reverse
hypothetical protein gene	gene	71321	72610	1290	forward
hypothetical protein gene	gene	56539	57738	1200	reverse
hypothetical protein gene	gene	30650	31834	1185	forward
hypothetical protein gene	gene	65814	66950	1137	reverse
hypothetical protein gene	gene	23975	24958	984	reverse
hypothetical protein gene	gene	4620	5516	897	forward
hypothetical protein gene	gene	62049	62915	867	reverse
hypothetical protein gene	gene	13046	13768	723	forward
hypothetical protein gene	gene	79424	80056	633	reverse
hypothetical protein gene	gene	41526	42074	549	reverse
hypothetical protein gene	gene	43444	43959	516	reverse
hypothetical protein gene	gene	51198	51647	450	reverse
hypothetical protein gene	gene	34386	34778	393	forward
hypothetical protein gene	gene	5834	6223	390	forward
hypothetical protein gene	gene	19195	19566	372	forward
hypothetical protein gene	gene	14635	14994	360	forward
hypothetical protein gene	gene	74008	74340	333	reverse
hypothetical protein gene	gene	50602	50919	318	reverse
hypothetical protein gene	gene	60019	60312	294	reverse
hypothetical protein gene	gene	67288	67575	288	forward
hypothetical protein gene	gene	97912	98025	114	reverse
IncF plasmid conjugative transfer pilus assemblyprotein TraC gene	gene	19580	22228	2649	forward
IncF plasmid conjugative transfer pilus assemblyprotein TraU gene	gene	28703	29713	1011	forward
IncF plasmid conjugative transfer protein TraN gene	gene	31836	33434	1599	forward
IncF plasmid conjugative transfer surface exclusion protein TraT gene	gene	63526	64263	738	forward
Integron integrase IntI1 gene	gene	90353	91366	1014	reverse
Lactose permease gene	gene	102984	103862	879	forward
Mercuric ion reductase (EC 1.16.1.1) gene	gene	117897	119591	1695	reverse
Mercuric resistance operon coregulator gene	gene	116254	116535	282	reverse
Mercuric resistance operon regulatory protein gene	gene	120812	121246	435	forward
Mercuric transport protein, MerC gene	gene	119643	120104	462	reverse
Mercuric transport protein, MerE gene	gene	116129	116257	129	reverse
Mercuric transport protein, MerT gene	gene	120390	120740	351	reverse
Mobile element protein gene	gene	86145	89111	2967	reverse
Mobile element protein gene	gene	85062	86066	1005	reverse
Mobile element protein gene	gene	95133	96137	1005	reverse
Mobile element protein gene	gene	121325	122329	1005	forward
Mobile element protein gene	gene	102216	102920	705	reverse
Mobile element protein gene	gene	111033	111737	705	reverse
Mobile element protein gene	gene	112893	113597	705	reverse
Mobile element protein gene	gene	22617	23243	627	reverse
Mobile element protein gene	gene	114890	115516	627	reverse
Mobile element protein gene	gene	117176	117802	627	forward
Mobile element protein gene	gene	89114	89674	561	reverse
Mobile element protein gene	gene	89800	90150	351	reverse
Mobile element protein gene	gene	23483	23794	312	reverse
Mobile element protein gene	gene	115756	116067	312	reverse
Mobile element protein gene	gene	116625	116936	312	forward
Periplasmic mercury(+2) binding protein gene	gene	120101	120376	276	reverse
Predicted pyridoxine biosynthesis protein (probably from glycolaldehide) gene	gene	108443	109708	1266	forward
putative RecF protein gene	gene	103893	105038	1146	reverse
putative transcriptional regulator gene	gene	69438	69740	303	reverse
repeat region	repeat	94863	96220	1358	forward
repeat region	repeat	121242	122599	1358	forward
repeat region	repeat	84793	86149	1357	forward
repeat region	repeat	22609	23528	920	forward
repeat region	repeat	114882	115801	920	forward
repeat region	repeat	116891	117810	920	forward
repeat region	repeat	23601	23868	268	forward
repeat region	repeat	115874	116141	268	forward
repeat region	repeat	116551	116818	268	forward
Resolvase gene	gene	3757	4512	756	forward
Ribulose-5-phosphate 4-epimerase and related epimerases and aldolases gene	gene	109701	110321	621	forward
similar to puromycin N-acetyltransferase gene	gene	94679	94951	273	forward
Streptomycin 3''-O-adenylyltransferase (EC 2.7.7.47) @ Spectinomycin 9-O-adenylyltransferase gene	gene	92428	93207	780	forward
Streptomycin 3''-O-adenylyltransferase (EC 2.7.7.47) @ Spectinomycin 9-O-adenylyltransferase gene	gene	91365	91514	150	forward
TniA putative transposase gene	gene	113644	114876	1233	reverse
Transcriptional regulator NanR gene	gene	99954	101192	1239	reverse
Transcriptional regulator, PadR family gene	gene	97581	97886	306	forward
transposase gene	gene	82787	84775	1989	reverse
transposase gene	gene	98083	98877	795	forward
