# Supplementary material for: Carbapenem Resistant Aeromonas hydrophila Carrying blacphA7 Isolated From Two Solid Organ Transplant Patients
Source: Front Cell Infect Microbiol. 2020 Oct 26;10:563482. doi: 10.3389/fcimb.2020.563482 (PMC7649429; doi:10.3389/fcimb.2020.563482)
Supplement: Supplementary file 4 [file Data_Sheet_4.xlsx]

## Sheet: B-2 Plasmid 2 Annotation
Name	Type	Minimum	Maximum	Length	Direction
6'-N-acetyltransferase gene	gene	37204	37800	597	forward
6'-N-acetyltransferase gene	gene	77804	78400	597	forward
Aldehyde dehydrogenase (EC 1.2.1.3) gene	gene	34896	35111	216	reverse
ATPase provides energy for both assembly of typeIV secretion complex and secretion of T-DNA complex(VirB11) gene	gene	27319	28314	996	forward
Beta-lactamase (EC 3.5.2.6) gene	gene	79196	79996	801	forward
Beta-lactamase (EC 3.5.2.6) gene	gene	34115	34843	729	reverse
Bicyclomycin resistance protein gene	gene	42106	43320	1215	forward
Cell division protein FtsH (EC 3.4.24.-) gene	gene	19360	20823	1464	forward
Chloramphenicol acetyltransferase (EC 2.3.1.28) gene	gene	78495	79127	633	forward
Chromosome (plasmid) partitioning protein ParA gene	gene	47430	48215	786	forward
Chromosome (plasmid) partitioning protein ParB gene	gene	48219	49400	1182	forward
COG0847: DNA polymerase III, epsilon subunit andrelated 3'-5' exonucleases gene	gene	111089	111958	870	forward
Conjugative transfer protein 234 gene	gene	65498	66082	585	forward
Conjugative transfer protein s043 gene	gene	66039	66668	630	forward
Conjugative transfer protein TraA gene	gene	72725	73108	384	forward
Conjugative transfer protein TraI, relaxase gene	gene	60653	63625	2973	forward
Conjugative transfer protein TraV gene	gene	72134	72712	579	forward
conserved hypothetical protein gene	gene	23903	24466	564	forward
conserved hypothetical protein gene	gene	17295	17792	498	forward
conserved hypothetical protein gene	gene	15887	16357	471	forward
conserved hypothetical protein gene	gene	9719	10078	360	forward
conserved hypothetical protein gene	gene	50998	51348	351	forward
D-beta-hydroxybutyrate dehydrogenase (EC 1.1.1.30) gene	gene	32170	33072	903	reverse
DeoR family transcriptional regulator probably related to glycerate, glycolaldehyde metabolism gene	gene	33333	34094	762	forward
Dihydropteroate synthase type-2 (EC 2.5.1.15) @ Sulfonamide resistance protein gene	gene	89408	90334	927	forward
Dihydropteroate synthase type-2 (EC 2.5.1.15) @ Sulfonamide resistance protein gene	gene	81309	82148	840	forward
Dihydropteroate synthase type-2 (EC 2.5.1.15) @ Sulfonamide resistance protein gene	gene	45823	46638	816	reverse
DNA primase (EC 2.7.7.-) gene	gene	10521	11039	519	forward
DNA replication terminus site-binding protein gene	gene	112803	113678	876	forward
DNA topoisomerase III (EC 5.99.1.2) gene	gene	57461	59653	2193	reverse
DNA-binding protein HU-beta gene	gene	12929	13201	273	forward
Ethidium bromide-methyl viologen resistance protein EmrE gene	gene	80968	81315	348	forward
FIG00291025: hypothetical protein gene	gene	67134	67511	378	forward
FIG01045137: hypothetical protein gene	gene	113840	114880	1041	forward
FIG01047316: hypothetical protein gene	gene	2590	3705	1116	reverse
FIG01047491: hypothetical protein gene	gene	108091	108693	603	reverse
FIG01049278: hypothetical protein gene	gene	68509	68874	366	forward
FIG01049580: hypothetical protein gene	gene	16372	16707	336	reverse
FIG01049668: hypothetical protein gene	gene	49774	50409	636	reverse
FIG01049723: hypothetical protein gene	gene	46945	47256	312	forward
FIG01206499: hypothetical protein gene	gene	21313	21705	393	forward
FIG01206541: hypothetical protein gene	gene	56958	57446	489	reverse
FIG01206602: hypothetical protein gene	gene	18354	19286	933	forward
Forms the bulk of type IV secretion complex thatspans outer membrane and periplasm (VirB9) gene	gene	25233	26117	885	forward
gene	gene	6511	7365	855	forward
gene	gene	51597	52271	675	forward
gene	gene	67511	68173	663	forward
gene	gene	55027	55683	657	forward
gene	gene	59868	60485	618	reverse
gene	gene	3974	4582	609	forward
gene	gene	125428	125979	552	forward
gene	gene	14429	14977	549	forward
gene	gene	128252	128791	540	forward
gene	gene	109535	110071	537	forward
gene	gene	124279	124812	534	forward
gene	gene	4587	5108	522	forward
gene	gene	5111	5632	522	forward
gene	gene	52264	52770	507	forward
gene	gene	53096	53596	501	forward
gene	gene	5729	6202	474	forward
gene	gene	107623	108075	453	forward
gene	gene	10078	10524	447	forward
gene	gene	66678	67124	447	forward
gene	gene	2138	2572	435	reverse
gene	gene	23482	23910	429	forward
gene	gene	107030	107452	423	forward
gene	gene	126039	126458	420	reverse
gene	gene	15523	15894	372	forward
gene	gene	122929	123291	363	reverse
gene	gene	23126	23485	360	forward
gene	gene	20979	21308	330	forward
gene	gene	30529	30852	324	forward
gene	gene	52776	53087	312	forward
gene	gene	6213	6506	294	forward
gene	gene	13289	13582	294	forward
gene	gene	126460	126753	294	reverse
gene	gene	109255	109542	288	forward
gene	gene	1447	1728	282	forward
gene	gene	51341	51622	282	forward
gene	gene	108955	109236	282	forward
gene	gene	56589	56867	279	forward
gene	gene	114880	115158	279	forward
gene	gene	49449	49721	273	forward
gene	gene	124007	124279	273	forward
gene	gene	128796	129065	270	forward
gene	gene	17896	18159	264	forward
gene	gene	59653	59886	234	reverse
gene	gene	11042	11269	228	forward
gene	gene	15318	15512	195	forward
gene	gene	21754	21948	195	forward
gene	gene	12139	12327	189	forward
gene	gene	3810	3977	168	forward
gene	gene	1887	2051	165	forward
gene	gene	112492	112653	162	reverse
gene	gene	100402	100551	150	forward
gene	gene	20827	20973	147	forward
gene	gene	50501	50644	144	reverse
gene	gene	68354	68497	144	forward
gene	gene	47271	47402	132	reverse
gene	gene	29021	29149	129	reverse
gene	gene	56441	56563	123	forward
gene	gene	100165	100281	117	forward
hypothetical protein gene	gene	53600	55027	1428	forward
hypothetical protein gene	gene	21942	23126	1185	forward
hypothetical protein gene	gene	11256	12113	858	forward
hypothetical protein gene	gene	101929	102654	726	forward
hypothetical protein gene	gene	55739	56356	618	forward
hypothetical protein gene	gene	124823	125431	609	forward
hypothetical protein gene	gene	111955	112446	492	forward
hypothetical protein gene	gene	16804	17292	489	forward
hypothetical protein gene	gene	24478	24966	489	forward
hypothetical protein gene	gene	9234	9662	429	forward
hypothetical protein gene	gene	86949	87116	168	forward
IncF plasmid conjugative transfer pilus assemblyprotein TraB gene	gene	70821	72137	1317	forward
IncF plasmid conjugative transfer pilus assemblyprotein TraE gene	gene	69297	69923	627	forward
IncF plasmid conjugative transfer pilus assemblyprotein TraF gene	gene	116801	117829	1029	forward
IncF plasmid conjugative transfer pilus assemblyprotein TraH gene	gene	117831	119264	1434	forward
IncF plasmid conjugative transfer pilus assemblyprotein TraK gene	gene	69907	70824	918	forward
IncF plasmid conjugative transfer pilus assemblyprotein TraL gene	gene	69019	69300	282	forward
IncF plasmid conjugative transfer protein TraD gene	gene	63622	65487	1866	forward
IncF plasmid conjugative transfer protein TraG gene	gene	119277	122891	3615	forward
Inner membrane protein forms channel for type IVsecretion of T-DNA complex, VirB8 gene	gene	24920	25222	303	forward
Inner membrane protein of type IV secretion of T-DNA complex, TonB-like, VirB10 gene	gene	26117	27277	1161	forward
integrase/recombinase gene	gene	110074	111084	1011	forward
Integron integrase IntI1 gene	gene	35914	36927	1014	reverse
Integron integrase IntI1 gene	gene	76514	77527	1014	reverse
LysR family transcriptional regulator STM3121 gene	gene	43348	43653	306	forward
Mercuric ion reductase (EC 1.16.1.1) gene	gene	95327	97021	1695	reverse
Mercuric resistance operon coregulator gene	gene	94947	95309	363	reverse
Mercuric resistance operon regulatory protein gene	gene	98242	98676	435	forward
Mercuric transport protein, MerC gene	gene	97073	97534	462	reverse
Mercuric transport protein, MerE gene	gene	94822	94950	129	reverse
Mercuric transport protein, MerT gene	gene	97820	98170	351	reverse
micrococcal nuclease (SNase-like) gene	gene	12344	12871	528	forward
Mobile element protein gene	gene	82553	84094	1542	forward
Mobile element protein gene	gene	43765	45258	1494	forward
Mobile element protein gene	gene	98755	99759	1005	forward
Mobile element protein gene	gene	100612	101562	951	forward
Mobile element protein gene	gene	87899	88726	828	forward
Mobile element protein gene	gene	38028	38768	741	reverse
Mobile element protein gene	gene	29819	30523	705	forward
Mobile element protein gene	gene	35112	35816	705	forward
Mobile element protein gene	gene	40423	41127	705	reverse
Mobile element protein gene	gene	85565	86191	627	reverse
Mobile element protein gene	gene	93583	94209	627	reverse
Mobile element protein gene	gene	75651	76208	558	reverse
Mobile element protein gene	gene	86431	86742	312	reverse
Mobile element protein gene	gene	94449	94760	312	reverse
Mobile element protein gene	gene	87639	87905	267	forward
Peptide transport periplasmic protein SapA gene	gene	84216	84866	651	reverse
Periplasmic mercury(+2) binding protein gene	gene	97531	97806	276	reverse
Periplasmic serine proteases (ClpP class) gene	gene	7365	8324	960	forward
Periplasmic thiol:disulfide interchange protein DsbA gene	gene	8340	9200	861	forward
Phosphoglucosamine mutase (EC 5.4.2.10) gene	gene	45434	45736	303	reverse
Plasmid conjugative transfer endonuclease gene	gene	28314	28847	534	forward
plasmid replication protein RepA gene	gene	1	1101	1101	forward
Predicted pyridoxine biosynthesis protein (probably from glycolaldehide) gene	gene	30893	32158	1266	reverse
Psp operon transcriptional activator gene	gene	89100	89390	291	reverse
putative DNA helicase gene	gene	115167	116678	1512	forward
Putative insecticidal toxin complex gene	gene	102787	107040	4254	forward
putative transcriptional regulator gene	gene	13609	13911	303	reverse
Qnr gene	gene	87158	87598	441	reverse
Qnr gene	gene	88690	89004	315	reverse
repeat region	repeat	81111	82172	1062	forward
repeat region	repeat	89297	90358	1062	forward
repeat region	repeat	85557	86476	920	forward
repeat region	repeat	93575	94494	920	forward
repeat region	repeat	40369	41192	824	forward
repeat region	repeat	29754	30576	823	forward
repeat region	repeat	35049	35870	822	forward
repeat region	repeat	86549	86817	269	forward
repeat region	repeat	94567	94835	269	forward
Rod shape determination protein gene	gene	126770	127753	984	reverse
similar to puromycin N-acetyltransferase gene	gene	90462	90962	501	forward
Streptomycin 3''-O-adenylyltransferase (EC 2.7.7.47) @ Spectinomycin 9-O-adenylyltransferase gene	gene	79989	80804	816	forward
TniA putative transposase gene	gene	91926	93569	1644	reverse
TniB NTP-binding protein gene	gene	90931	91923	993	reverse
TnpA transposase gene	gene	73123	75648	2526	reverse
Transcriptional regulator, ArsR family gene	gene	29575	29772	198	forward
Transposase gene	gene	38755	40278	1524	reverse
Type IV secretory pathway, VirD2 components (relaxase) gene	gene	41152	41889	738	forward
YPPCP.09C homologue gene	gene	13916	14266	351	reverse
